# Supplementary material for: Characterization of the Pyrroloquinoline Quinone Producing Rhodopseudomonas palustris as a Plant Growth-Promoting Bacterium under Photoautotrophic and Photoheterotrophic Culture Conditions
Source: Int J Mol Sci. 2023 Sep 14;24(18):14080. doi: 10.3390/ijms241814080 (PMC10531626; doi:10.3390/ijms241814080)
Supplement: Supplementary file 1 [file ijms-24-14080-s001.zip]

Archive with 2 entries (2 files):
- Supplementary File SI.xlsx
- Supplementary File SII.pdf
