# Supplementary material for: Characterization of the Pyrroloquinoline Quinone Producing Rhodopseudomonas palustris as a Plant Growth-Promoting Bacterium under Photoautotrophic and Photoheterotrophic Culture Conditions
Source: Int J Mol Sci. 2023 Sep 14;24(18):14080. doi: 10.3390/ijms241814080 (PMC10531626; doi:10.3390/ijms241814080)
Supplement: Supplementary file 1 [file ijms-24-14080-s001.zip › Supplementary File SI.xlsx]

## Sheet: ABC transporter
								TPM		Ratio & Log2 Ratio		Statistics
gene_id	Gene type	Gene name	Protein stable ID	Gene description	GO	KO	locus	HCO3	Acetate	ratio(Au_9/He_9)	log2ratio(Au_9/He_9)	p_value
gene-TX73_RS12295	protein_coding	TX73_RS12295	WP_011157964.1	ABC_transporter_ATP_binding_protein	GO:0005524,GO:0016887	RPA2413	NC_005296.1:2738085-2738807(+)	0.671324	0.0001	6713.24	12.7128	0.00302544
gene-TX73_RS10515	protein_coding	TX73_RS10515	WP_011157618.1	ABC_transporter_ATP_binding_protein	GO:0005524,GO:0016887	RPA2063	NC_005296.1:2326036-2326941(+)	110.378	1.01257	109.007	6.76828	0.000601167
gene-TX73_RS10520	protein_coding	TX73_RS10520	WP_011157619.1	ABC_transporter_permease	GO:0055085	RPA2064	NC_005296.1:2326938-2327765(+)	116.327	1.23094	94.5023	6.56228	0.000741424
gene-TX73_RS17705	protein_coding	TX73_RS17705	WP_011159011.1	ABC_transporter_substrate_binding_protein	-	RPA3470	NC_005296.1:3915123-3916448(-)	358.182	6.03377	59.3628	5.89149	0.0116177
gene-TX73_RS17700	protein_coding	TX73_RS17700	WP_011159010.1	sugar_ABC_transporter_permease	GO:0016020,GO:0055085	RPA3469	NC_005296.1:3913952-3914905(-)	90.4783	2.39596	37.7629	5.2389	0.00372546
gene-TX73_RS17695	protein_coding	TX73_RS17695	WP_011159009.1	carbohydrate_ABC_transporter_permease	GO:0016020,GO:0055085	RPA3468	NC_005296.1:3913033-3913959(-)	52.5822	1.43258	36.7047	5.19789	0.00179105
gene-TX73_RS08885	protein_coding	TX73_RS08885	WP_011157467.1	ABC_transporter_substrate_binding_protein	-	RPA1741	NC_005296.1:1947510-1948760(-)	228.234	7.89999	28.8904	4.85252	0.0199447
gene-TX73_RS19015	protein_coding	TX73_RS19015	WP_011159263.1	ABC_transporter_substrate_binding_protein	-	RPA3725	NC_005296.1:4208080-4209309(+)	2875.35	123.121	23.3538	4.54558	0.043087
gene-TX73_RS17710	protein_coding	ugpC	WP_011159012.1	sn_glycerol_3_phosphate_ABC_transporter_ATP_binding_protein_UgpC	GO:0005524,GO:0016887	RPA3471	NC_005296.1:3916525-3917589(-)	419.842	18.7367	22.4075	4.48591	0.0402005
gene-TX73_RS21195	protein_coding	TX73_RS21195	WP_042441696.1	iron_ABC_transporter_permease	GO:0016020,GO:0055085	RPA4153	NC_005296.1:4695955-4697601(+)	1.33855	0.073208	18.2842	4.19252	0.00180057
gene-TX73_RS03450	protein_coding	TX73_RS03450	WP_011156235.1	ABC_transporter_substrate_binding_protein	-	RPA0668	NC_005296.1:736364-737542(-)	150.429	8.31026	18.1016	4.17805	0.0283763
gene-TX73_RS03005	protein_coding	TX73_RS03005	WP_011156148.1	ABC_transporter_substrate_binding_protein	-	RPA0580	NC_005296.1:643359-644579(-)	278.641	15.515	17.9595	4.16667	0.0450747
gene-TX73_RS11175	protein_coding	TX73_RS11175	WP_011157748.1	ABC_transporter_substrate_binding_protein	-	RPA2193	NC_005296.1:2466304-2467518(+)	28.5618	2.05957	13.8679	3.79368	0.0119688
gene-TX73_RS08875	protein_coding	TX73_RS08875	WP_011157465.1	branched_chain_amino_acid_ABC_transporter_permease	GO:0016020,GO:0022857,GO:0055085	RPA1739	NC_005296.1:1945513-1946436(-)	4.01388	0.325224	12.3419	3.62549	0.00560715
gene-TX73_RS08880	protein_coding	TX73_RS08880	WP_011157466.1	branched_chain_amino_acid_ABC_transporter_permease	GO:0016020,GO:0022857,GO:0055085	RPA1740	NC_005296.1:1946438-1947313(-)	4.28592	0.356015	12.0386	3.5896	0.00548579
gene-TX73_RS03445	protein_coding	TX73_RS03445	WP_011156234.1	branched_chain_amino_acid_ABC_transporter_permease	GO:0016020,GO:0022857,GO:0055085	RPA0667	NC_005296.1:735418-736278(-)	12.2099	1.05245	11.6014	3.53623	0.0123166
gene-TX73_RS24585	protein_coding	TX73_RS24585	WP_011160339.1	ABC_transporter_substrate_binding_protein	-	RPA4807	NC_005296.1:5427284-5428504(+)	80.5172	7.3681	10.9278	3.44993	0.044174
gene-TX73_RS03440	protein_coding	TX73_RS03440	WP_011156233.1	branched_chain_amino_acid_ABC_transporter_ATP_binding_protein_permease	GO:0016020,GO:0022857,GO:0055085,GO:0005524,GO:0016887	RPA0666	NC_005296.1:733628-735415(-)	13.5727	1.26397	10.7381	3.42467	0.0190644
gene-TX73_RS16415	protein_coding	TX73_RS16415	WP_011158762.1	ABC_transporter_substrate_binding_protein	-	RPA3217	NC_005296.1:3634858-3636066(-)	35.9714	3.75351	9.58342	3.26054	0.0311079
gene-TX73_RS06285	protein_coding	TX73_RS06285	WP_011156795.1	branched_chain_amino_acid_ABC_transporter_permease	GO:0016020,GO:0022857,GO:0055085	RPA1231	NC_005296.1:1348357-1349502(+)	10.7276	1.26608	8.47305	3.08288	0.0279228
gene-TX73_RS00660	protein_coding	TX73_RS00660	WP_011155697.1	ABC_transporter_ATP_binding_protein	GO:0005524,GO:0022857,GO:0043190,GO:0055085,GO:0016887	RPA0129	NC_005296.1:145451-146605(-)	0.880196	0.11945	7.36874	2.88142	0.02822
gene-TX73_RS13425	protein_coding	TX73_RS13425	WP_011158182.1	ABC_transporter_permease_subunit	GO:0016020,GO:0055085	RPA2632	NC_005296.1:2994255-2995253(+)	1.45286	9.60908	0.151196	-2.7255	0.0442373
gene-TX73_RS13375	protein_coding	TX73_RS13375	WP_011158172.1	ABC_transporter_ATP_binding_protein	GO:0005524,GO:0016887	RPA2622	NC_005296.1:2981510-2982289(-)	1.60837	13.4113	0.119927	-3.05978	0.0265637
gene-TX73_RS13430	protein_coding	TX73_RS13430	WP_011158183.1	ABC_transporter_ATP_binding_protein	GO:0005524,GO:0016887	RPA2633	NC_005296.1:2995253-2996065(+)	0.745392	7.38609	0.100918	-3.30874	0.0126196
gene-TX73_RS13320	protein_coding	ssuC	WP_011158161.1	aliphatic_sulfonate_ABC_transporter_permease_SsuC	GO:0016020,GO:0055085	RPA2611	NC_005296.1:2969286-2970092(-)	1.60976	45.7291	0.0352021	-4.8282	0.0023949
gene-TX73_RS13330	protein_coding	TX73_RS13330	WP_011158163.1	sulfonate_ABC_transporter_substrate_binding_protein	-	RPA2613	NC_005296.1:2971309-2972256(-)	5.28456	165.6	0.0319117	-4.96977	0.01039
gene-TX73_RS06950	protein_coding	TX73_RS06950	WP_011156925.1	ABC_transporter_substrate_binding_protein	-	RPA1362	NC_005296.1:1506856-1507920(+)	2.52073	94.3257	0.0267237	-5.22574	0.00466922
gene-TX73_RS13355	protein_coding	TX73_RS13355	WP_011158168.1	ABC_transporter_substrate_binding_protein	-	RPA2618	NC_005296.1:2977601-2978587(-)	2.74104	109.426	0.0250492	-5.31909	0.00452401
gene-TX73_RS06955	protein_coding	TX73_RS06955	WP_011156926.1	ABC_transporter_permease	GO:0016020,GO:0055085	RPA1363	NC_005296.1:1507917-1509533(+)	0.672091	30.3546	0.0221413	-5.49711	0.00111917
gene-TX73_RS06960	protein_coding	TX73_RS06960	WP_011156927.1	ABC_transporter_ATP_binding_protein	GO:0005524,GO:0016887	RPA1364	NC_005296.1:1509530-1510339(+)	0.581715	26.4239	0.0220147	-5.50539	0.000659106
gene-TX73_RS13410	protein_coding	TX73_RS13410	WP_234803386.1	ABC_transporter_permease_subunit	GO:0016020,GO:0055085	RPA2629	NC_005296.1:2990537-2991589(+)	0.187462	9.2721	0.0202179	-5.62823	0.000291768
gene-TX73_RS07300	protein_coding	TX73_RS07300	WP_011156993.1	MetQ_NlpA_family_ABC_transporter_substrate_binding_protein	-	RPA1430	NC_005296.1:1585538-1586323(-)	2.96931	151.581	0.019589	-5.67381	0.00327354
gene-TX73_RS13405	protein_coding	TX73_RS13405	WP_011158178.1	amino_acid_ABC_transporter_substrate_binding_protein	-	RPA2628	NC_005296.1:2989377-2990399(+)	1.44332	86.8087	0.0166264	-5.91038	0.00157411
gene-TX73_RS13305	protein_coding	TX73_RS13305	WP_011158158.1	aliphatic_sulfonate_ABC_transporter_substrate_binding_protein	-	RPA2608	NC_005296.1:2966741-2967694(-)	1.23314	125.885	0.0097958	-6.67362	0.000943601
gene-TX73_RS12035	protein_coding	TX73_RS12035	WP_042441549.1	methionine_ABC_transporter_ATP_binding_protein	GO:0005524,GO:0015821,GO:0042626,GO:0016887	RPA2360	NC_005296.1:2674649-2675713(+)	0.261706	37.4407	0.00698988	-7.16052	6.25471e-05
gene-TX73_RS12030	protein_coding	TX73_RS12030	WP_042441054.1	MetQ_NlpA_family_ABC_transporter_substrate_binding_protein	-	RPA2359	NC_005296.1:2673789-2674571(+)	0.582496	106.106	0.00548977	-7.50904	0.000161856
gene-TX73_RS12040	protein_coding	TX73_RS12040	WP_011157914.1	ABC_transporter_permease	GO:0016020,GO:0055085	RPA2361	NC_005296.1:2675667-2676368(+)	0.13934	38.8945	0.00358251	-8.12481	1.17189e-05

## Sheet: Siderophore
								TPM		Ratio & Log2 Ratio		Statistics
gene_id	Gene type	Gene name	Protein stable ID	Gene description	GO	KO	locus	HCO3	Acetate	ratio(Au_9/He_9)	log2ratio(Au_9/He_9)	p_value
gene-TX73_RS09585	protein_coding	TX73_RS09585	WP_011157382.1	TonB_dependent_siderophore_receptor	-	RPA1876	NC_005296.1:2104322-2106625(-)	2.6463	4.30927	0.614094	-0.703468	0.595231
gene-TX73_RS12115	protein_coding	TX73_RS12115	WP_042441056.1	TonB_dependent_siderophore_receptor	GO:0009279,GO:0015891,GO:0016021	RPA2378	NC_005296.1:2694083-2696395(-)	4.02312	5.05409	0.796013	-0.329136	0.805247
gene-TX73_RS12150	protein_coding	TX73_RS12150	WP_011157938.1	siderophore_ABC_transporter_substrate_binding_protein	-	RPA2385	NC_005296.1:2703168-2704073(-)	4.31265	3.38055	1.27572	0.351316	0.777795
gene-TX73_RS12170	protein_coding	TX73_RS12170	WP_234803398.1	rhizobactin_siderophore_biosynthesis_protein_RhsF	GO:0019290	RPA2389	NC_005296.1:2707553-2708911(-)	8.63233	1.43496	6.01572	2.58874	0.0595748
gene-TX73_RS12175	protein_coding	TX73_RS12175	WP_011157943.1	rhizobactin_siderophore_biosynthesis_protein_rhbC	GO:0019290	RPA2390	NC_005296.1:2709270-2711051(-)	46.2226	4.43252	10.428	3.3824	0.0423294
gene-TX73_RS14020	protein_coding	TX73_RS14020	WP_011158296.1	TonB_dependent_siderophore_receptor	GO:0009279,GO:0015891,GO:0016021	RPA2745	NC_005296.1:3115010-3117304(+)	3.5514	2.96161	1.19914	0.262005	0.841513
gene-TX73_RS17410	protein_coding	TX73_RS17410	WP_011158956.1	TonB_dependent_siderophore_receptor	-	RPA3414	NC_005296.1:3856270-3858531(-)	1.38895	0.682703	2.03449	1.02467	0.383754
gene-TX73_RS18890	protein_coding	TX73_RS18890	WP_011159238.1	siderophore_interacting_protein	-	RPA3699	NC_005296.1:4174638-4175366(+)	1.05238	1.08971	0.96575	-0.050279	0.986525
gene-TX73_RS19600	protein_coding	TX73_RS19600	WP_011159376.1	TonB_dependent_siderophore_receptor	-	RPA3840	NC_005296.1:4334584-4336893(+)	1.47861	0.312075	4.73801	2.24428	0.0656195
gene-TX73_RS22595	protein_coding	TX73_RS22595	WP_011159964.1	TonB_dependent_siderophore_receptor	-	RPA4430	NC_005296.1:4989025-4991355(-)	1.26603	0.926398	1.36662	0.450611	0.709977
gene-TX73_RS26110	pseudogene	TX73_RS26110	WP_052304837.1	siderophore_interacting_protein	-	RPA2403	NC_005296.1:2727638-2728152(+)	6.98144	2.7289	2.55834	1.35521	0.254916

## Sheet: Ferritin
								TPM		Ratio & Log2 Ratio		Statistics
gene_id	Gene type	Gene name	Protein stable ID	Gene description	GO	KO	locus	HCO3	Acetate	ratio(Au_9/He_9)	log2ratio(Au_9/He_9)	p_value
gene-TX73_RS09845	protein_coding	TX73_RS09845	WP_012495461.1	ferritin_family_protein	GO:0016491,GO:0046872,GO:0055114	RPA1927	NC_005296.1:2161591-2162079(-)	4.02075	2.83227	1.41962	0.505509	0.662397
gene-TX73_RS10590	pseudogene	TX73_RS10590	WP_011157632.1	ferritin_like_domain_containing_protein	GO:0003677,GO:0006355	-	NC_005296.1:2338093-2338308(+)	5.16639	0.675223	7.65138	2.93572	0.0277227
gene-TX73_RS16880	protein_coding	TX73_RS16880	WP_011158850.1	ferritin_like_domain_containing_protein	-	RPA3308	NC_005296.1:3729714-3730223(+)	232.414	6.46153	35.9689	5.16868	0.00610746
gene-TX73_RS18395	protein_coding	bfr	WP_011159139.1	bacterioferritin	GO:0006879,GO:0008199	RPA3600	NC_005296.1:4064442-4064924(-)	546.033	126.993	4.29969	2.10423	0.265678
gene-TX73_RS19020	protein_coding	TX73_RS19020	WP_011159264.1	ferritin_like_domain_containing_protein	-	RPA3726	NC_005296.1:4209434-4209934(-)	190.7	6.78402	28.1102	4.81302	0.00750431
gene-TX73_RS20125	protein_coding	TX73_RS20125	WP_011159479.1	ferritin_like_domain_containing_protein	-	RPA3943	NC_005296.1:4452700-4453206(-)	263.619	23.5811	11.1793	3.48275	0.0518156
